# Supplementary material for: Using low-risk factors to generate non-integrated human induced pluripotent stem cells from urine-derived cells
Source: Stem Cell Res Ther. 2017 Nov 2;8:245. doi: 10.1186/s13287-017-0698-8 (PMC5667457; doi:10.1186/s13287-017-0698-8)
Supplement: Supplementary file 2 — Presenting information for primers or functional fragments used in the present study. (XLSX 17 kb) [file 13287_2017_698_MOESM2_ESM.xlsx]

## Sheet: Table S1
Table S1.Information of primers or functional fragments used in the present study.
Gene or elements	Symbol	Sequence（5'to3'）
Primers for vector construction
EF1α promoter	EF1α-F-NruI	CCGTCGCGACGTGAGGCTCCGGTGCCCGT
	EF1α-R-NheI	CTAGCTAGCTCACGACACCTGAAATGGAAGA
EF1α promoter	EF1α-F-PmeI	AGCTTTGTTTAAACCGTGAGGCTCCGGTGCCCGT
	EF1α-R-BglII	GAAGATCTTCACGACACCTGAAATGGAAGA
BGH PA	BGH-PA-F-BamHI	CGGGATCCCTGTGCCTTCTAGTTGCCAGC
	BGH-PA-R-PmeI	AGCTTTGTTTAAACCCATAGAGCCCACCGCATCC
BGH PA	BGH-PA-F-PacI	CCTTAATTAACTGTGCCTTCTAGTTGCCAGC
	BGH-PA-R-SalI	ACGCGTCGACCCATAGAGCCCACCGCATCC
CMV promoter	CMV-F-PmeI	AGCTTTGTTTAAACGTTGACATTGATTATTGACTA GTT
	CMV-R-BglII	GAAGATCTGAGCTCTGCTTATATAGACCTCC
OCT4	Homo-OCT4-F-kozak-SwaI	CGGATTTAAATGCCACCATGGCGGGACACCTGGCTTCGGATT
	Homo-OCT4-F-kozak-NheI	CTAGCTAGCGCCACCATGGCGGGACACCTGGCTT C
	Homo-OCT4-R-SwaI	CGGATTTAAATTCAGTTTGAATGCATGGGAGAGC
GLIS1	Homo-GLIS1-F-kozak-NheI	CTAGCTAGCGCCACCATGGCAGAGGCCCGCACAT C
	Homo-GLIS1-R- XhoI	CCGTCTCGAGTCAGGTGTCTGTGTAGATGGAGG
	Homo-GLIS1-R-NotI	ATAAGAATGCGGCCGCTCAGGTGTCTGTGTAGAT GGAGG
KLF4	Homo-KLF4-F- SbfI	GGCCCTGCAGGGCCACCATGGCTGTCAGCGACGCGCTGCTCCC
	Homo-KLF4-R- AflII	GGCCCTTAAGTTAAAAATGCCTCTTCATGTGTAAGGCGAG
SOX2	Homo-SOX2-F-SbfI	GGCCCTGCAGGGCCACCATGTACAACATGATGGAGACGGAGC
	Homo-SOX2-R-AflII	GGCCCTTAAGTCACATGTGTGAGAGGGGCAGTG
L-Myc	Homo-L-Myc-F-NheI	CTAGCTAGCGCCACCATGGACTACGACTCGTACCAGCACTA
	Homo-L-Myc-R-XhoI	CCGTCTCGAGTTAGTAGCCAGTGAGGTATGCAAT TC
hsa-miR-302cluster	hmiR-302cluster-F-SbfI	GGCCCTGCAGGGAACACGAATCTTTGGGAAC
	hmiR-302cluster-R-AflII	GGCCCTTAAGCATAAAGAGAGACATAAAATGGG
lincRNA-RoR	Homo-LINC-ROR-F- SbfI	GGCCCTGCAGGGGTGAAATAAACAGCCATGTTG
	Homo-LINC-ROR-R-AflII	GGCCCTTAAGTTTTATTTTTTGAGGAACTGTCATA C
OCT4	Homo-OCT4-F-kozak-F	GCCACCATGGCGGGACACCTGGCTT
	Homo-OCT4-R-2A-overlap†	AGGACCGGGGTTTTCTTCCAC
GLIS1	Homo-GLIS1-F-2A-overlap	GTGGAAGAAAACCCCGGTCCTATGGCAGAGGCCCGCACATC
	Homo-GLIS1-R-2A-overlap	GTCTCCTGCTTGCTTTAACAGAGAGAAGTTCGTGGCTCCGGATCCGGTGTCTGTGTAGATGGAGG
KLF4	Homo-KLF4-F-2A-overlap	TCTGTTAAAGCAAGCAGGAGACGTGGAAGAAAACCCCGGTCCTATGGCTGTCAGCGACGCGCT
	Homo-KLF4-R-2A-overlap	GTCTCCTGCTTGCTTTAACAGAGAGAAGTTCGTGGCTCCGGATCCAAAATGCCTCTTCATGTGTAAG
SOX2	Homo-SOX2-F -2A-overlap	TCTGTTAAAGCAAGCAGGAGACGTGGAAGAAAACCCCGGTCCTATGTACAACATGATGGAGAC
	Homo-SOX2-R	TCACATGTGTGAGAGGGGCAGTGTGCCGTTAATG G
L-Myc	Homo-L-Myc-F-2A-overlap	GTGGAAGAAAACCCCGGTCCTATGGACTACGACTCGTACCAGCACTA
	Homo-L-Myc-R-NotI	ATAAGAATGCGGCCGCTTAGTAGCCAGTGAGGTATGCAATTC
lincRNA-RoR	Homo-LINC-ROR-F-1-216	GGTGAAATAAACAGCCATGTTG
	Homo-LINC-ROR-R-1-216	TGGATTTGAAATTGGTGAGATGTTTCTTG
	Homo-LINC-ROR-F-217-410	GACCCCACTGGAAATCGGACTG
	Homo-LINC-ROR-R-217-410	CTTCCACTGTGAGAGTTACC
	Homo-LINC-ROR-F-411-911	AAACACAACTACAGATTTCTACC
	Homo-LINC-ROR-R-411-911	CTATAACTCATAAGTGGAGCAG
	Homo-LINC-ROR-1-216- overlap-R	GTCCGATTTCCAGTGGGGTCTGGATTTGAAATTGGTGAGATGTTTCTTGGGCTGGTTG
	Homo-LINC-ROR-217-410- overlap-F	GAAACATCTCACCAATTTCAAATCCAGACCCCACTGGAAATCGGACTGTCCAA
	Homo-LINC-ROR-217-410- overlap-R	CCAGGTAGAAATCTGTAGTTGTGTTTCTTCCACTGTGAGAGTTACCCGAAGCTCGGCG
	Homo-LINC-ROR-411-911- overlap-F	CTTCGGGTAACTCTCACAGTGGAAGAAACACAACTACAGATTTCTACCTGGTGCATGGC
	Homo-LINC-ROR-411-911- overlap-R	ATCCCATTCCTGAGACCTGGAAGAACTATAACTCATAAGTGGAGCAGGTATGAGAT
	Homo-LINC-ROR-912-2591- overlap-F	TGCTCCACTTATGAGTTATAGTTCTTCCAGGTCTCAGGAATGGGATCAGCAGGTC
Sequence of MCS and P2A fragments
multiple clone site	MCS	TCGCGAGCTAGCGGTACCCTCGAGATTTAAATAAGCTTGCGGCCGCGGATCCGTTTAAACAGATCTTGTACACCTGCAGGTGATCACTTAAGGGCGCGCCCGTACGTTCGAATTAATTAAGTCGAC (NruI、NheI、KpnI、XhoI、SwaI、HindIII、NotI、BamHI、PmeI、BglII、BsrGI、SbfI、BclI、AflII、AscI、BsiWI、BstBI、PacI、SalI)
P2A	P2A	GCCACGAACTTCTCTCTGTTAAAGCAAGCAGGAGACGTGGAAGAAAACCCCGGTCCT
Primers for analyzing the integration of exogenous reprogramming factors and episomal backbone
OriP	OriP-F-1	CTCTTGGCTGAAGCTCTTAC
	OriP-R-1	GGTGGGAGATATCGCTGTTC
	OriP-F-2	CGCCTGCTTCTTCATTCTCC
	OriP-R-2	CCAGTCTTTACGGCTTGTCC
	OriP-F-3	CGGACTCCACTGGTTGTCTC
	OriP-R-3	CCTCCAGATCGCAGCAATCG
EBNA1	EBNA1-F-1	GGAAACCAGGGAGGCAAATC
	EBNA1-R-1	CGCTAAGGGAGTCCATTGTC
	EBNA1-F-2	CGGGTTGGAACCTCCTTGAC
	EBNA1-R-2	GGAGTCCCAGTAGTCAGTCATC
	EBNA1-F-3	GGGTCCCTTTGCAGCCAATG
	EBNA1-R-3	ACCTGGAAATGGCCTAGGAG
OCT4	OCT4-F-1	CAGGTGTCGTGAGCTAGCGGTAC
	OCT4-R-1	CAGATGGTCGTTTGGCTGAATAC
	OCT4-F-2	ACCCTCGAGATTTAAATGCCACC
	OCT4-R-2	CTCAAAGCGGCAGATGGTCGT
GLIS1	GLIS1-F-1	CCACAAGGTTACCAGGGCAGTT
	GLIS1-R-1	GGACAGTGGGAGTGGCACCTTC
KLF4	KLF4-F-1	TGGGTGGAGACTGAAGTTAGGC
	KLF4-R-1	CAGGTCCAGGAGATCGTTGAAC
SOX2	SOX2-F-1	CATGACCAGCTCGCAGACCTAC
	SOX2-R-1	GACACCTACTCAGACAATGCGATG
L-Myc	L-Myc-F-1	AGGGGTTTTATGCGATGGAGTT
	L-Myc-R-1	GGCGTATGATGGAGGCGTAGTT
	L-Myc-F-2	TCATTCTCAAGCCTCAGACAGTGG
	L-Myc-R-2	CGGCTTCCGAATACCCAGAGAC
hsa-miR-302cluster	302cluster-F-1/F-2/F-3	GTGGATAGCGGTTTGACTCAC
	302cluster-R-1	GAGCCCACCCAACATACAACTTC
	302cluster-R-2	TCACCATTGCTAAAGTGCAATTC
	302cluster-R-3	CTTGGAGACACCTCCACTGAAAC
OCT4-endo	OCT4-endo-F	GACAGGGGGAGGGGAGGAGCTAGG
	OCT4-endo-R	CTTCCCTCCAACCAGTTGCCCCAAAC
Primers for bisulfate sequencing
OCT4	Hs OCT4 pro 1410F	AGGTGTGGGAGTGATTTTAGATAGT
	Hs OCT4 pro R4	AAACCTTAAAAACTTAACCAAATC
	mehOCT4 F2-S	GAGGTTGGAGTAGAAGGATTGTTTTGG
	mehOCT4 F2-AS	CCCCCCTAACCCATCACCTCCACCACC
NANOG	Hs NANOGpro1444F	TTGTTGTTTAGGTTGGAGTATAGTGG
	Hs NANOGpro1971R	CCTAACGAACACACCCCCTACT
	mehNANOG-F1-S	TGGTTAGGTTGGTTTTAAATTTTTG
	mehNANOG-F1-AS	AACCCACCCTTATAAATTCTCAATTA
Primers for reverse transcription of specific miRNA.
hsa-miR-302a	RTSTh302a	GTCGTATCCAGTGCAGGGTCCGAGGTATTCGCACTGGATACGACTCACCA
hsa-miR-302b	RTSTh302b	GTCGTATCCAGTGCAGGGTCCGAGGTATTCGCACTGGATACGACCTACTA
hsa-miR-302c	RTSTh302c	GTCGTATCCAGTGCAGGGTCCGAGGTATTCGCACTGGATACGACCCACTG
hsa-miR-302d	RTSTh302d	GTCGTATCCAGTGCAGGGTCCGAGGTATTCGCACTGGATACGACACACTC
hsa-miR-367	RTSTh367	GTCGTATCCAGTGCAGGGTCCGAGGTATTCGCACTGGATACGACTCACCA
U6 snRNA	U6-RT	AACGCTTCACGAATTTGCGT
Primers for quantitative real-time PCR
GAPDH	QPCR-Homo-GAPDH-F197	GGAGCGAGATCCCTCCAAAAT
	QPCR-Homo-GAPDH-R197	GGCTGTTGTCATACTTCTCATGG
OCT4	QPCR-Homo-OCT4-F86	GTGGAGAGCAACTCCGATG
	QPCR-Homo-OCT4-R86	TGCTCCAGCTTCTCCTTCTC
GLIS1	QPCR-Homo-GLIS1-F144	CCAACAAGTGCATGTTTGAAG
	QPCR-Homo-GLIS1-R144	GGTCGCTGGAGTTGCTGAAG
KLF4	QPCR-Homo-KLF4-F159	AGGACCGCCACCCACACTTGT
	QPCR-Homo-KLF4-R159	GGTCAGTTCATCTGAGCGGGCG
SOX2	QPCR-Homo-SOX2-F188	GATGCACAACTCGGAGATCA
	QPCR-Homo-SOX2-R188	GCAGCGTGTACTTATCCTTC
L-Myc	QPCR-Homo-L-Myc-F201	CCAGCGAGGACATCTGGAAG
	QPCR-Homo-L-Myc-R201	GGCGTATGATGGAGGCGTAG
Sirt1	QPCR-Homo-Sirt1-F160	TAGCCTTGTCAGATAAGGAAGGA
	QPCR-Homo-Sirt1-R160	ACAGCTTCACAGTCAACTTTGT
P53	Homo-QPCR-P53-F125	CAGCACATGACGGAGGTTGT
	Homo-QPCR-P53-R125	TCATCCAAATACTCCACACGC
CHK1	QPCR-Homo-CHK1-F183	ATATGAAGCGTGCCGTAGACT
	QPCR-Homo-CHK1-R183	TGCCTATGTCTGGCTCTATTCTG
U6 snRNA	QPCR-Homo-U6-F	CTCGCTTCGGCAGCACA
	QPCR-Homo-U6-R	AACGCTTCACGAATTTGCGT
hsa-miR-302a forward primer	QFSTh302a	CGGGTAAGTGCTTCCATGTTTTG
hsa-miR-302b forward primer	QFSTh302b	CGGGTAAGTGCTTCCATGTTTT
hsa-miR-302c forward primer	QFSTh302c	CGGGTAAGTGCTTCCATGTTTC
hsa-miR-302d forward primer	QFSTh302d	CGGGTAAGTGCTTCCATGTTTG
hsa-miR-367 forward primer	QFSTh367	GGAATTGCACTTTAGCAATGGTG
microRNA consensus reverse primer	QPCR-mir-R	GTGCAGGGTCCGAGGT
Note:The template for † derived from subcloning of contained OCT4-P2A that comes from our lab and OCT4 gene of the sucloning comes from OKSIM plasmid 24603,addgene.

## Sheet: Sheet1
Supplemental Table 3.Information for primers or functional fragments used in this study
Gene or elements	Symbol	Sequence（5'to3'）
Primers for vector construction
EF1α promoter	EF1α-F-NruI	CCGTCGCGACGTGAGGCTCCGGTGCCCGT
	EF1α-R-NheI	CTAGCTAGCTCACGACACCTGAAATGGAAGA
EF1α promoter	EF1α-F-PmeI	AGCTTTGTTTAAACCGTGAGGCTCCGGTGCCCGT
	EF1α-R-BglⅡ	GAAGATCTTCACGACACCTGAAATGGAAGA
BGH PA	BGH-PA-F-BamHⅠ	CGGGATCCCTGTGCCTTCTAGTTGCCAGC
	BGH-PA-R-PmeⅠ	AGCTTTGTTTAAACCCATAGAGCCCACCGC ATCC
BGH PA	BGH-PA-F-PacⅠ	CCTTAATTAACTGTGCCTTCTAGTTGCCAGC
	BGH-PA-R-SalⅠ	ACGCGTCGACCCATAGAGCCCACCGCATCC
CMV promoter	CMV-F-PmeⅠ	AGCTTTGTTTAAACGTTGACATTGATTATTG ACTAGTT
	CMV-R-BglⅡ	GAAGATCTGAGCTCTGCTTATATAGACCTCC
OCT4	Homo-OCT4-F-kozak-SwaⅠ	CGGATTTAAATGCCACCATGGCGGGACACCTG GCTTCGGATT
	Homo-OCT4-F-kozak-NheⅠ	CTAGCTAGCGCCACCATGGCGGGACACCTGGC TTC
	Homo-OCT4-R-SwaI	CGGATTTAAATTCAGTTTGAATGCATGGGAGA GC
