# Supplementary material for: Using low-risk factors to generate non-integrated human induced pluripotent stem cells from urine-derived cells
Source: Stem Cell Res Ther. 2017 Nov 2;8:245. doi: 10.1186/s13287-017-0698-8 (PMC5667457; doi:10.1186/s13287-017-0698-8)
Supplement: Supplementary file 3 — presenting plasmid combinations used for screening low-risk factors. (XLSX 9 kb) [file 13287_2017_698_MOESM3_ESM.xlsx]

## Sheet: Table S2
Table S2.Plasmid combinations used for screening the low-risk factors.
Group	pE3.1-OL--KS	pE3.1-OG--KS	pE3.1-O--K	pE3.1-G--lincROR	pE3.1-L--hmiR302cluster	pE3.1-O--S	pE3.2-L--hmiR302cluster
A	-	-	+(2.5µg)	+(2.5µg)	+(2.5µg)	+(2.5µg)	-
B	-	-	+(2.5µg)	+(2.5µg)	-	+(2.5µg)	+(2.5µg)
C	-	-	+(3.3µg)	-	+(3.3µg)	+(3.3µg)	-
D	-	-	+(3.3µg)	-	-	+(3.3µg)	+(3.3µg)
E	-	+(6µg)	-	-	-	-	+(4µg)
F	-	+(3.3µg)	-	+(3.3µg)	-	-	+(3.3µg)
G	-	+(6µg)	-	-	+(4µg)	-	-
H	-	+(3.3µg)	-	+(3.3µg)	+(3.3µg)	-	-
I	+(6µg)	-	-	-	-	-	+(4µg)
J	+(3.3µg)	-	-	+(3.3µg)	-	-	+(3.3µg)
K	+(6µg)	-	-	-	+(4µg)	-	-
L	+(3.3µg)	-	-	+(3.3µg)	+(3.3µg)	-	-
