# Supplementary material for: Using low-risk factors to generate non-integrated human induced pluripotent stem cells from urine-derived cells
Source: Stem Cell Res Ther. 2017 Nov 2;8:245. doi: 10.1186/s13287-017-0698-8 (PMC5667457; doi:10.1186/s13287-017-0698-8)
Supplement: Supplementary file 4 — presenting the method of karyotype analysis. (XLSX 10 kb) [file 13287_2017_698_MOESM4_ESM.xlsx]

## Sheet: Sheet1
Table S3：Method of Karyotype analysis.
Description method	Setting criteria			Frequency of occurrence	Judgment of appraisal
35~57<2n> or 81~103<4n>	Abnormal cells chromosome were located at the same chromosome			N≥3 of 20 cells	Abnormal
				3＞N≠2 of 20 cells	Normal
81~103<4n>	With regard to 81~103 of cells chromosome			N≥3 of 20 cells	Abnormal
				N＞15% of the whole or a plurality of slides	Abnormal
				N＜15% of the whole or a plurality of slides	Normal
Note: Randomly counted the number of chromosomes about 20 cells in each sample, N meant cell chromosome number;Description method reference of ISCN(An Intemational system for Human Cytogenetic Nomenclature. 2009）
